# Supplementary material for: Conductive Polyaniline Patterns on Electrospun Polycaprolactone/Hydroxyapatite Scaffolds for Bone Tissue Engineering
Source: Materials (Basel). 2021 Aug 26;14(17):4837. doi: 10.3390/ma14174837 (PMC8432661; doi:10.3390/ma14174837)
Supplement: Supplementary file 1 [file materials-14-04837-s001.zip]

Archive with 1 entries (1 files):
- materials-1313087-supplementary.pdf
